# Supplementary material for: Wound healing in wild male baboons: Estimating healing time from wound size
Source: PLoS One. 2018 Oct 9;13(10):e0205017. doi: 10.1371/journal.pone.0205017 (PMC6177146; doi:10.1371/journal.pone.0205017)
Supplement: S1 Table — (XLSX) [file pone.0205017.s001.xlsx]

## Sheet: wound area, length and width
						The day of wounding (first day)
number of case	case category	case name	individual name	healing time (day)	number of data point (N)	average wound area (mm2)	length (mm)	width (mm)
1	non-APS case	nAPS1	BT	7	5	51.3	36.388	3.54
2	non-APS case	nAPS2	KI	11	8	189.3	53.734	6.255
3	non-APS case	nAPS3	RU	6	4	53.8	14.1	10.771
4	non-APS case	nAPS4	BT	12	6	23.283	10.511	3.908
5	non-APS case	nAPS5	RO	6	4	18.928	5.452	5.07
6	non-APS case	nAPS6	TA	27	7	616.9	48.02	17.947
7	non-APS case	nAPS7	TA	12	4	44.6	12.443	4.499
8	non-APS case	nAPS8	RO	8	5	109.459	17.592	11.053
9	APS case	APS1	MG	42	28	268.3	36.473	10.527
10	APS case	APS2	MG	27	13	178.632	33.953	5.85
11	APS case	APS3	BT	8	7	59.2	46.537	2.935
12	APS case	APS4	RO	16	8	151.9	50.49	6.665
13	APS case	APS5	RO	16	9	25	7.808	3.669
14	APS case	APS6	TA	21	14	35.346	15.94	3.13
15	APS case	APS7	RU	21	15	812.335	59.976	17.74
16	APS case	APS8	RU	14	10	345.688	54.076	10.855
