# Supplementary material for: Wound healing in wild male baboons: Estimating healing time from wound size
Source: PLoS One. 2018 Oct 9;13(10):e0205017. doi: 10.1371/journal.pone.0205017 (PMC6177146; doi:10.1371/journal.pone.0205017)
Supplement: S2 Table — (XLSX) [file pone.0205017.s002.xlsx]

## Sheet: non-APS case
number of data point	number of case	case name	individual name	Number of day to healing (day)	Number of day to heal (healing day was set as "0") (day)	wound area (A)	wound area (B)	mean wound area ((A+B)/2)	log10 [ average wound area ]
1	1	nAPS1	BT	1	6	50.92	51.62	51	1.70757
2	1	nAPS1	BT	2	5	43.756	46.729	45	1.65321
3	1	nAPS1	BT	5	2	6.539	5.18	5	0.69897
4	1	nAPS1	BT	6	1	10.464	11.239	10	1
5	1	nAPS1	BT	7	0	0	0	0	0
6	2	nAPS2	KI	1	10	196.204	182.417	189	2.27646
7	2	nAPS2	KI	2	9	133.176	135.869	134	2.1271
8	2	nAPS2	KI	3	8	64.856	70.105	67	1.82607
9	2	nAPS2	KI	6	5	43.892	51.919	47	1.6721
10	2	nAPS2	KI	7	4	40.876	38.057	39	1.59106
11	2	nAPS2	KI	9	2	36.052	32.305	34	1.53148
12	2	nAPS2	KI	10	1	26.085	27.529	26	1.41497
13	2	nAPS2	KI	11	0	0	0	0	0
14	3	nAPS3	RU	1	5	52.441	55.149	53	1.72428
15	3	nAPS3	RU	2	4	11.639	15.519	13	1.11394
16	3	nAPS3	RU	5	1	8.157	8.61	8	0.90309
17	3	nAPS3	RU	6	0	0	0	0	0
18	4	nAPS4	BT	1	11	25.268	21.298	23	1.36173
19	4	nAPS4	BT	7	5	22.99	18.486	20	1.30103
20	4	nAPS4	BT	9	3	13.703	15.926	14	1.14613
21	4	nAPS4	BT	10	2	8.583	7.195	7	0.845098
22	4	nAPS4	BT	11	1	4.788	3.867	4	0.60206
23	4	nAPS4	BT	12	0	0	0	0	0
24	5	nAPS5	RO	1	5	18	19.856	18	1.25527
25	5	nAPS5	RO	2	4	15.439	11.023	13	1.11394
26	5	nAPS5	RO	4	2	3.603	4.143	3	0.477121
27	5	nAPS5	RO	6	0	0	0	0	0
28	6	nAPS6	TA	1	26	615.069	618.711	616	2.78958
29	6	nAPS6	TA	4	23	735.429	732.977	734	2.8657
30	6	nAPS6	TA	7	20	589.924	563.1	576	2.76042
31	6	nAPS6	TA	13	14	544.524	553.476	549	2.73957
32	6	nAPS6	TA	19	8	74.079	81.243	77	1.88649
33	6	nAPS6	TA	23	4	14.749	13.562	14	1.14613
34	6	nAPS6	TA	27	0	0	0	0	0
35	7	nAPS7	TA	1	11	48.095	41.196	44	1.64345
36	7	nAPS7	TA	5	7	14.08	13.471	13	1.11394
37	7	nAPS7	TA	11	1	7.059	6.568	6	0.778151
38	7	nAPS7	TA	12	0	0	0	0	0
39	8	nAPS8	RO	1	7	107.041	111.877	109	2.03743
40	8	nAPS8	RO	2	6	58.232	57.996	58	1.76343
41	8	nAPS8	RO	3	5	49.309	45.891	47	1.6721
42	8	nAPS8	RO	5	3	23.755	22.213	22	1.34242
43	8	nAPS8	RO	8	0	0	0	0	0

## Sheet: APS case
number of data point	number of case	case name	individual name	Number of day to healing (day)	Number of day to heal(healing day was set as "0") (day)	wound area (A)	wound area (B)	mean wound area ((A+B)/2)	log10 [ average wound area ]	APS day (1: APS, 0: non-APS)	oberved healing time (healing day was set as "0") (day)	predicted healing time from healing model
1	1	APS1	MG	1	41	258.389	278.225	268	2.42813	0	41	14.0907
2	1	APS1	MG	2	40	237.557	228.222	232	2.36549	0	40	13.1491
3	1	APS1	MG	3	39	229.483	233.526	231	2.36361	0	39	13.1217
4	1	APS1	MG	4	38	268.937	260.329	264	2.4216	1	38	13.9903
5	1	APS1	MG	5	37	264.64	255.926	260	2.41497	0	37	13.889
6	1	APS1	MG	6	36	492.448	478.088	485	2.68574	0	36	18.3733
7	1	APS1	MG	7	35	356.198	331.159	343	2.53529	0	35	15.8018
8	1	APS1	MG	8	34	335.419	388.663	362	2.55871	1	34	16.1904
9	1	APS1	MG	11	31	355.702	355.702	355	2.55023	1	31	16.0491
10	1	APS1	MG	12	30	314.077	327.556	320	2.50515	0	30	15.3088
11	1	APS1	MG	13	29	217.762	227.749	222	2.34635	1	29	12.8712
12	1	APS1	MG	15	27	295.802	292.712	294	2.46835	1	27	14.7189
13	1	APS1	MG	16	26	228.904	211.907	220	2.34242	0	26	12.8147
14	1	APS1	MG	18	24	186.8	193.2	190	2.27875	0	24	11.9291
15	1	APS1	MG	20	22	147.949	159.796	153	2.18469	0	22	10.7273
16	1	APS1	MG	21	21	210.196	209.049	209	2.32015	1	21	12.4985
17	1	APS1	MG	26	16	102.893	100.593	101	2.00432	0	16	8.76911
18	1	APS1	MG	27	15	92.516	95.742	94	1.97313	1	15	8.47338
19	1	APS1	MG	28	14	77.365	75.986	76	1.88081	1	14	7.66496
20	1	APS1	MG	29	13	59.643	62.536	61	1.78533	0	13	6.92567
21	1	APS1	MG	30	12	48.224	55.901	52	1.716	0	12	6.44582
22	1	APS1	MG	32	10	48.534	47.154	47	1.6721	0	10	6.16519
23	1	APS1	MG	33	9	42.213	38.025	40	1.60206	0	9	5.75193
24	1	APS1	MG	36	6	17.553	14.668	16	1.20412	0	6	3.80182
25	1	APS1	MG	37	5	13.075	11.761	12	1.07918	0	5	3.18109
26	1	APS1	MG	38	4	11.545	13.157	12	1.07918	0	4	3.18109
27	1	APS1	MG	40	2	11.833	12.539	12	1.07918	0	2	3.18109
28	1	APS1	MG	42	0	0	0	0	0	0	0	-0.04928
29	2	APS2	MG	1	26	174.478	182.785	178	2.25042	0	26	11.5536
30	2	APS2	MG	2	25	152.529	154.35	153	2.18469	0	25	10.7273
31	2	APS2	MG	3	24	147.104	132.094	139	2.14301	1	24	10.2353
32	2	APS2	MG	5	22	109.133	102.311	105	2.02119	1	22	8.93401
33	2	APS2	MG	6	21	127.325	121.185	124	2.09342	1	21	9.68151
34	2	APS2	MG	8	19	80.026	73.425	76	1.88081	0	19	7.66496
35	2	APS2	MG	13	14	67.429	62.401	64	1.80618	0	14	7.07915
36	2	APS2	MG	15	12	60.691	58.122	59	1.77085	0	12	6.82163
37	2	APS2	MG	18	9	56.695	56.334	56	1.74819	0	9	6.66286
38	2	APS2	MG	19	8	40.474	44.959	42	1.62325	0	8	5.87278
39	2	APS2	MG	23	4	33.263	31.241	32	1.50515	0	4	5.2379
40	2	APS2	MG	26	1	1.207	1.344	1	0	0	1	-0.04928
41	2	APS2	MG	27	0	0	0	0	0	0	0	-0.04928
42	3	APS3	BT	1	7	58.553	59.787	59	1.77085	0	7	6.82163
43	3	APS3	BT	2	6	44.041	44.663	44	1.64345	0	6	5.9913
44	3	APS3	BT	3	5	46.605	41.416	44	1.64345	1	5	5.9913
45	3	APS3	BT	5	3	33.693	36.438	35	1.54407	0	3	5.43749
46	3	APS3	BT	6	2	20.958	23.204	22	1.34242	0	2	4.45941
47	3	APS3	BT	7	1	0.33	0.393	0	0	0	1	-0.04928
48	3	APS3	BT	8	0	0	0	0	0	0	0	-0.04928
49	4	APS4	RO	1	15	154.365	149.38	151	2.17898	0	15	10.6584
50	4	APS4	RO	7	9	190.403	178.914	184	2.26482	1	9	11.7429
51	4	APS4	RO	9	7	153.439	143.58	148	2.17026	0	7	10.5542
52	4	APS4	RO	10	6	128.349	135.079	131	2.11727	0	6	9.94358
53	4	APS4	RO	11	5	125.791	135.488	130	2.11394	0	5	9.90654
54	4	APS4	RO	14	2	48.569	46.492	47	1.6721	0	2	6.16519
55	4	APS4	RO	15	1	44.658	41.248	42	1.62325	0	1	5.87278
56	4	APS4	RO	16	0	0	0	0	0	0	0	-0.04928
57	5	APS5	RO	1	15	25.995	24.03	25	1.39794	0	15	4.71939
58	5	APS5	RO	3	13	29.584	29.187	29	1.4624	0	13	5.0268
59	5	APS5	RO	4	12	81.557	79.316	80	1.90309	1	12	7.85125
60	5	APS5	RO	7	9	69.626	74.678	72	1.85733	1	9	7.47438
61	5	APS5	RO	8	8	31.775	33.995	32	1.50515	0	8	5.2379
62	5	APS5	RO	9	7	27.963	27.898	27	1.43136	0	7	4.87757
63	5	APS5	RO	11	5	26.702	27.368	27	1.43136	0	5	4.87757
64	5	APS5	RO	15	1	8.21	9.3	8	0.90309	0	1	2.31611
65	5	APS5	RO	16	0	0	0	0	0	0	0	-0.04928
66	6	APS6	TA	1	20	34.537	36.155	35	1.54407	0	20	5.43749
67	6	APS6	TA	3	18	53.057	56.807	54	1.73239	0	18	6.55513
68	6	APS6	TA	4	17	63.075	58.9	60	1.77815	0	17	6.87382
69	6	APS6	TA	5	16	54.565	54.141	54	1.73239	0	16	6.55513
70	6	APS6	TA	7	14	53.475	57.143	55	1.74036	0	14	6.60918
71	6	APS6	TA	8	13	52.879	50.297	51	1.70757	0	13	6.39056
72	6	APS6	TA	9	12	60.208	57.021	58	1.76343	1	12	6.76907
73	6	APS6	TA	10	11	56.585	55.408	55	1.74036	0	11	6.60918
74	6	APS6	TA	11	10	28.911	35.02	31	1.49136	1	10	5.16899
75	6	APS6	TA	14	7	8.549	9.511	9	0.954243	0	7	2.55861
76	6	APS6	TA	15	6	27.599	24.479	26	1.41497	1	6	4.79974
77	6	APS6	TA	16	5	8.025	8.931	8	0.90309	0	5	2.31611
78	6	APS6	TA	20	1	5.797	7.324	6	0.778151	0	1	1.78531
79	6	APS6	TA	21	0	0	0	0	0	0	0	-0.04928
80	7	APS7	RU	1	20	821.81	802.861	812	2.90956	0	20	22.4069
81	7	APS7	RU	2	19	1068.97	1050.96	1059	3.0249	0	19	24.5035
82	7	APS7	RU	3	18	1336.94	1368.07	1352	3.13098	1	18	26.4319
83	7	APS7	RU	6	15	1004.58	1022.99	1013	3.00561	0	15	24.1529
84	7	APS7	RU	7	14	1193.13	1212.56	1202	3.0799	1	14	25.5035
85	7	APS7	RU	8	13	1037.94	1094.02	1065	3.02735	0	13	24.5481
86	7	APS7	RU	9	12	1037.4	1014.85	1026	3.01115	0	12	24.2536
87	7	APS7	RU	10	11	850.168	876.219	863	2.93601	0	11	22.8878
88	7	APS7	RU	11	10	678.12	687.24	682	2.83378	0	10	21.0297
89	7	APS7	RU	14	7	341.974	342.998	342	2.53403	0	7	15.7809
90	7	APS7	RU	15	6	212.756	211.045	211	2.32428	0	6	12.5567
91	7	APS7	RU	17	4	133.054	139.425	136	2.13354	0	4	10.1268
92	7	APS7	RU	19	2	28.854	24.618	26	1.41497	0	2	4.79974
93	7	APS7	RU	20	1	16.386	16.771	16	1.20412	0	1	3.80182
94	7	APS7	RU	21	0	0	0	0	0	0	0	-0.04928
95	8	APS8	RU	1	13	340.324	351.053	345	2.53782	0	13	15.8435
96	8	APS8	RU	2	12	352.531	366.721	359	2.55509	0	12	16.1301
97	8	APS8	RU	4	10	325.297	324.967	325	2.51188	0	10	15.4182
98	8	APS8	RU	5	9	271.613	267.305	269	2.42975	0	9	14.1156
99	8	APS8	RU	6	8	191.583	201.121	196	2.29226	1	8	12.1122
100	8	APS8	RU	7	7	146.31	155.555	150	2.17609	0	7	10.6238
101	8	APS8	RU	10	4	63.674	73.158	68	1.83251	0	4	7.27922
102	8	APS8	RU	11	3	56.555	52.368	54	1.73239	0	3	6.55513
103	8	APS8	RU	12	2	28.967	28.385	28	1.44716	0	2	4.95317
104	8	APS8	RU	14	0	0	0	0	0	0	0	-0.04928
