# Supplementary material for: Wound healing in wild male baboons: Estimating healing time from wound size
Source: PLoS One. 2018 Oct 9;13(10):e0205017. doi: 10.1371/journal.pone.0205017 (PMC6177146; doi:10.1371/journal.pone.0205017)
Supplement: S3 Table — (XLSX) [file pone.0205017.s003.xlsx]

## Sheet: Daily rate of injury
individual name	number of cutaneous wound	number of days during observation period	cutaneous wound per day
BT	12	339	0.0353982
TA	15	339	0.0442478
RU	16	339	0.0471976
MG	6	339	0.0176991
EL	1	312	0.00320513
RO	8	208	0.0384615
KI	3	79	0.0379747
