# Supplementary material for: Wound healing in wild male baboons: Estimating healing time from wound size
Source: PLoS One. 2018 Oct 9;13(10):e0205017. doi: 10.1371/journal.pone.0205017 (PMC6177146; doi:10.1371/journal.pone.0205017)
Supplement: S4 Table — (XLSX) [file pone.0205017.s004.xlsx]

## Sheet: Proportion of peeled scabs 
number of data ※	individual name	case name	Number of day to healing (day) at the day of APS	wound area before the day of APS (mm2)	area of scab before the day of APS	area of scab at the day of APS	scab peeled area (mm2)	Proportion of pealed scab to the wound area	predicted delay time
1	MG	APS1	4	231.505	231.505	0	231.505	100	1.86869
5	MG	APS1	8	343.678	35.3745	0	35.3745	10.2929	1.38863
2	MG	APS1	13	320.817	320.817	38.0775	282.739	88.1311	-1.43757
3	MG	APS1	21	153.873	153.873	108.992	44.8805	29.1673	2.77118
4	MG	APS1	27	101.743	101.743	18.841	82.902	81.4818	0.704279
6	MG	APS1	28	94.129	18.841	15.057	3.784	4.02002	0.191574
7	MG	APS2	3	153.44	123.578	0	123.578	80.5383	0.507994
8	MG	APS2	6	105.722	52.452	31.1325	21.3195	20.1656	1.74749
9	BT	APS3	3	44.352	44.352	12.334	32.018	72.1907	1
10	RO	APS5	4	29.3855	29.3855	0	29.3855	100	3.82445
11	TA	APS6	9	51.588	51.6	32.8695	18.7305	36.3079	1.37851
12	TA	APS6	11	55.9965	55.9965	20.252	35.7445	63.8335	-0.440194
13	TA	APS6	15	9.03	9.03	0	9.03	100	3.24113
14	RU	APS7	3	1059.96	175.061	0	175.061	16.5158	2.92832
15	RU	APS7	7	1013.78	345.534	88.7875	256.747	25.3256	2.35052
16	RU	APS8	6	269.459	269.459	0	269.459	100	-1.00345
※We used only the data that we could measure the wound area for two successive days
